# Supplementary material for: Acceleration of leaf senescence is slowed down in transgenic barley plants deficient in the DNA/RNA-binding protein WHIRLY1
Source: J Exp Bot. 2017 Jan 28;68(5):983–96. doi: 10.1093/jxb/erw501 (PMC5441857; doi:10.1093/jxb/erw501)
Supplement: Supplementary Data [file erw501_Supplementary_Data.zip]

Archive with 1 entries (1 files):
- supplementary_figures_S1_S5_tables_S1_S2.pdf
